# Supplementary material for: Study on the Fingerprint and Atmospheric Activity of Volatile Organic Compounds from Typical Industrial Emissions
Source: Int J Environ Res Public Health. 2023 Feb 16;20(4):3517. doi: 10.3390/ijerph20043517 (PMC9965789; doi:10.3390/ijerph20043517)
Supplement: Supplementary file 1 [file ijerph-20-03517-s001.zip]

Archive with 1 entries (1 files):
- ijerph-2167758-supplementary.pdf
